# Supplementary material for: SARS-CoV-2 surface contamination in metro-Atlanta grocery stores
Source: PLoS One. 2023 Sep 19;18(9):e0291747. doi: 10.1371/journal.pone.0291747 (PMC10508621; doi:10.1371/journal.pone.0291747)
Supplement: S1 Data — (XLSX) [file pone.0291747.s001.xlsx]

## Sheet: Grocery Project SI
Sample ID	Store	Sampling Date	Store Area	Surface Area (cm2)	SC2 CT	SC2 CT	SC2 gc/cm2	Sample Notes [shortened for store anonymity]
1086	A	2021-03-06	CB	64	und	und	N/A	Door handle + lock
1087	A	2021-03-06	CB	516	und	und	N/A	Door handle
1090	A	2021-03-06	CB	154	und	und	N/A	Toilet levers
1098	A	2021-03-06	CB	322	und	und	N/A	ADA handrails
1099	A	2021-03-06	CB	129	und	und	N/A	Sink faucet
1212	B	2021-03-06	CB	645	und	und	N/A	Door handles
1213	B	2021-03-06	CB	645	und	und	N/A	Sink handles
1214	B	2021-03-06	CB	645	und	und	N/A	Toilet levers
1215	B	2021-03-06	CB	645	und	und	N/A	Stall handles
1216	B	2021-03-06	CB	645	und	und	N/A	ADA handrails
1124	A	2021-03-06	CC	960	und	und	N/A	Conveyor belt dividers
1125	A	2021-03-06	CC	100	und	und	N/A	Checkout partition
1126	A	2021-03-06	CC	289	und	und	N/A	POS machine
1127	A	2021-03-06	CC	289	und	und	N/A	Self checkout screen/keypad
1128	A	2021-03-06	CC	289	und	und	N/A	Self checkout screen/keypad
1135	A	2021-03-06	CC	960	und	und	N/A	Conveyor belt dividers
1136	A	2021-03-06	CC	100	und	und	N/A	Checkout partition
1137	A	2021-03-06	CC	256	und	und	N/A	POS machine
1148	B	2021-03-06	CC	746	und	und	N/A	Self checkout screen/keypad
1149	B	2021-03-06	CC	746	und	und	N/A	Self checkout screen/keypad
1152	B	2021-03-06	CC	688	und	und	N/A	Conveyor belt dividers
1153	B	2021-03-06	CC	950	und	und	N/A	Checkout partition
1154	B	2021-03-06	CC	154	und	und	N/A	POS machine
1168	B	2021-03-06	CC	688	und	und	N/A	Conveyor belt dividers
1169	B	2021-03-06	CC	858	und	und	N/A	Checkout partition
1170	B	2021-03-06	CC	408	und	und	N/A	Refrigerator handle
1062	A	2021-03-06	EBR	387	und	und	N/A	Locker handles + locks
1063	A	2021-03-06	EBR	322	und	und	N/A	Balcony counter
1064	A	2021-03-06	EBR	38	und	und	N/A	Elevator buttons
1065	A	2021-03-06	EBR	838	und	und	N/A	Refrigerator/freezer handles
1066	A	2021-03-06	EBR	516	und	und	N/A	Microwave handles + buttons
1067	A	2021-03-06	EBR	1032	und	und	N/A	Chair arm-rest
1068	A	2021-03-06	EBR	645	und	und	N/A	Table counter
1069	A	2021-03-06	EBR	387	und	und	N/A	Table counter edge/underside
1205	B	2021-03-06	EBR	645	und	und	N/A	Refrigerator handle
1206	B	2021-03-06	EBR	645	und	und	N/A	Microwave handle + buttons
1207	B	2021-03-06	EBR	645	und	und	N/A	Chair arm rest
1208	B	2021-03-06	EBR	645	und	und	N/A	Counter
1209	B	2021-03-06	EBR	645	und	und	N/A	Chair
1210	B	2021-03-06	EBR	645	und	und	N/A	Refrigerator handle
1211	B	2021-03-06	EBR	645	und	und	N/A	Door handles
1117	A	2021-03-06	F	204	und	und	N/A	Refrigerator handle
1118	A	2021-03-06	F	204	und	und	N/A	Refrigerator handle
1119	A	2021-03-06	F	288	und	und	N/A	Freezer handle
1120	A	2021-03-06	F	192	und	und	N/A	Freezer handle
1121	A	2021-03-06	F	192	und	und	N/A	Freezer handle
1122	A	2021-03-06	F	592	und	und	N/A	ATM machine
1123	A	2021-03-06	F	142	und	und	N/A	Lottery kiosk
1133	A	2021-03-06	F	192	und	und	N/A	Freezer handlle
1134	A	2021-03-06	F	192	und	und	N/A	Freezer handle
1160	B	2021-03-06	F	504	und	und	N/A	Refrigerator handle
1161	B	2021-03-06	F	504	und	und	N/A	Refrigerator handle
1162	B	2021-03-06	F	1080	und	und	N/A	Freezer handle
1163	B	2021-03-06	F	1080	und	und	N/A	Freezer handle
1164	B	2021-03-06	F	1080	und	und	N/A	Freezer handle
1165	B	2021-03-06	F	480	34.3845	und	1.3	Refrigerator handle
1166	B	2021-03-06	F	480	und	und	N/A	Refrigerator handle
1167	B	2021-03-06	F	480	und	und	N/A	Refrigerator handle
1079	A	2021-03-06	FO	161	und	und	N/A	Time-clock
1080	A	2021-03-06	FO	322	und	und	N/A	Freezer door handle
1081	A	2021-03-06	FO	225	und	und	N/A	Bathroom door handle
1083	A	2021-03-06	FO	645	und	und	N/A	Phone
1084	A	2021-03-06	FO	645	und	und	N/A	Baler handle + buttons
1085	A	2021-03-06	FO	322	und	und	N/A	Refrigerator handles
1197	B	2021-03-06	FO	645	und	und	N/A	Computer keyboard + mouse
1198	B	2021-03-06	FO	645	und	und	N/A	Motorized cart handle + button
1199	B	2021-03-06	FO	645	und	und	N/A	Baler handle + buttons
1200	B	2021-03-06	FO	187	und	und	N/A	Phone
1129	A	2021-03-06	M	1040	und	und	N/A	Grocery cart handle
1130	A	2021-03-06	M	800	und	und	N/A	Grocery cart handle
1131	A	2021-03-06	M	320	und	und	N/A	Motorized cart handle
1132	A	2021-03-06	M	110	und	und	N/A	Hand sanitizer handle
1150	B	2021-03-06	M	508	und	und	N/A	Lottery kiosk
1151	B	2021-03-06	M	160	und	und	N/A	ATM machine
1155	B	2021-03-06	M	1204	und	und	N/A	Grocery cart handle
1156	B	2021-03-06	M	1204	und	und	N/A	Grocery cart handle
1157	B	2021-03-06	M	624	und	und	N/A	Grocery basket handle
1159	B	2021-03-06	M	624	und	und	N/A	Grocery basket handle
1110	A	2021-03-06	P	600	und	und	N/A	Chair arm rest
1111	A	2021-03-06	P	300	und	und	N/A	Counter
1112	A	2021-03-06	P	240	und	und	N/A	Counter edge/underside
1113	A	2021-03-06	P	25	und	und	N/A	Chair arm rest
1114	A	2021-03-06	P	120	und	und	N/A	Counter
1115	A	2021-03-06	P	120	und	und	N/A	Counter edge/underside
1116	A	2021-03-06	P	256	und	und	N/A	POS machine
1142	B	2021-03-06	P	540	und	und	N/A	Counter
1143	B	2021-03-06	P	450	und	und	N/A	Counter edge/underside
1144	B	2021-03-06	P	900	35.9729	35.8134	0.2	Chair arm rest
1145	B	2021-03-06	P	840	und	und	N/A	Counter
1146	B	2021-03-06	P	960	35.396	und	0.3	Counter edge/underside
1147	B	2021-03-06	P	138	und	und	N/A	POS machine
1078	A	2021-03-06	PK	141	und	und	N/A	Sink handles
1082	A	2021-03-06	PK	ND	und	und	N/A	Ice machine
1088	A	2021-03-06	PK	645	und	und	N/A	Counter
1089	A	2021-03-06	PK	645	und	und	N/A	Deli handles
1091	A	2021-03-06	PK	322	und	und	N/A	Phone
1092	A	2021-03-06	PK	258	und	und	N/A	Refrigerator handle
1192	B	2021-03-06	PK	645	und	und	N/A	Refrigerator handle
1193	B	2021-03-06	PK	645	und	und	N/A	Sink handle + soap dispenser
1194	B	2021-03-06	PK	645	und	und	N/A	Refrigerator handle
1195	B	2021-03-06	PK	645	und	und	N/A	Refrigerator handle
1196	B	2021-03-06	PK	645	und	und	N/A	Trash compactor handle + button
1201	B	2021-03-06	PK	645	und	und	N/A	Meat display case handle
1202	B	2021-03-06	PK	645	und	und	N/A	Ice machine handles
1203	B	2021-03-06	PK	645	und	und	N/A	Refrigerator handle
1204	B	2021-03-06	PK	645	und	und	N/A	Sink handle
1070	A	2021-03-06	SSFC	322	und	und	N/A	Table counter edge/underside
1071	A	2021-03-06	SSFC	645	und	und	N/A	Sneezeguard above buffet
1072	A	2021-03-06	SSFC	322	und	und	N/A	Tong handles
1073	A	2021-03-06	SSFC	322	und	und	N/A	Tong handles
1074	A	2021-03-06	SSFC	258	und	und	N/A	Table counter edge/underside
1075	A	2021-03-06	SSFC	645	und	und	N/A	Table counter
1076	A	2021-03-06	SSFC	645	und	und	N/A	Table counter
1077	A	2021-03-06	SSFC	387	und	und	N/A	Bakery handles
1182	B	2021-03-06	SSFC	408	und	und	N/A	Counter
1183	B	2021-03-06	SSFC	640	und	und	N/A	Counter edge/underside
1184	B	2021-03-06	SSFC	36	und	und	N/A	Counter edge/underside
1185	B	2021-03-06	SSFC	64	und	und	N/A	Chair
1186	B	2021-03-06	SSFC	412	und	und	N/A	Self checkout screen/keypad
1187	B	2021-03-06	SSFC	258	und	und	N/A	Tongs
1188	B	2021-03-06	SSFC	645	und	und	N/A	Self-service monitor
1189	B	2021-03-06	SSFC	187	und	und	N/A	Pastry door handle
1190	B	2021-03-06	SSFC	645	und	und	N/A	Bread bin + tong
1191	B	2021-03-06	SSFC	645	und	und	N/A	Bread bin + tong
6085	A	2021-03-27	CB	328	und	und	N/A	Stall handles + lock
6086	A	2021-03-27	CB	192	und	und	N/A	Toilet levers
6087	A	2021-03-27	CB	400	und	und	N/A	Bathroom door handles
6088	A	2021-03-27	CB	240	und	und	N/A	Sink handles
6089	A	2021-03-27	CB	4800	und	und	N/A	ADA handrails
6090	A	2021-03-27	CB	400	und	und	N/A	Bathroom door handles
6091	A	2021-03-27	CB	280	und	und	N/A	Sink handles
6092	A	2021-03-27	CB	192	und	und	N/A	Toilet handles
6093	A	2021-03-27	CB	468	und	und	N/A	Stall handles + lock
6094	A	2021-03-27	CB	4800	und	und	N/A	ADA handrails
1230	B	2021-03-27	CB	504	und	und	N/A	Bathroom door handles
1231	B	2021-03-27	CB	72	und	und	N/A	Bathroom door handles
1232	B	2021-03-27	CB	100	und	und	N/A	Sink handles
1233	B	2021-03-27	CB	720	und	und	N/A	ADA handrails
1234	B	2021-03-27	CB	28	und	und	N/A	Toilet levers
1292	A	2021-03-27	CC	102	und	und	N/A	Conveyor belt dividers
1293	A	2021-03-27	CC	100	und	und	N/A	Checkout partition
1294	A	2021-03-27	CC	306	und	und	N/A	POS machine
1295	A	2021-03-27	CC	492	und	und	N/A	Conveyor belt dividers
1296	A	2021-03-27	CC	100	und	und	N/A	Checkout partition
1297	A	2021-03-27	CC	306	und	und	N/A	POS machine
1298	A	2021-03-27	CC	306	und	und	N/A	Self checkout screen/keypad
1299	A	2021-03-27	CC	306	und	und	N/A	Self checkout screen/keypad
1252	B	2021-03-27	CC	825	und	und	N/A	Self checkout screen/keypad
1253	B	2021-03-27	CC	825	und	und	N/A	Self checkout screen/keypad
1254	B	2021-03-27	CC	ND	und	und	N/A	Conveyor belt dividers
1258	B	2021-03-27	CC	82	und	und	N/A	Time-clock
1261	B	2021-03-27	CC	2265	und	und	N/A	POS machine
6102	A	2021-03-27	EBR	625	und	und	N/A	Counter
6103	A	2021-03-27	EBR	600	und	und	N/A	Counter edge/underside
6104	A	2021-03-27	EBR	625	und	und	N/A	Counter
6105	A	2021-03-27	EBR	625	und	und	N/A	Counter
6106	A	2021-03-27	EBR	200	und	und	N/A	Chair arm-rest
6107	A	2021-03-27	EBR	348	und	und	N/A	Refrigerator/freezer handles
6108	A	2021-03-27	EBR	176	und	und	N/A	Microwave handle + buttons
6109	A	2021-03-27	EBR	154	und	und	N/A	Locker handles + locks
6110	A	2021-03-27	EBR	45	und	und	N/A	Elevator buttons
1235	B	2021-03-27	EBR	821	und	und	N/A	Counter
1236	B	2021-03-27	EBR	414	und	und	N/A	Chair
1237	B	2021-03-27	EBR	96	und	und	N/A	Refrigerator handles
1238	B	2021-03-27	EBR	344	und	und	N/A	Refrigerator + freezer handles
1239	B	2021-03-27	EBR	108	und	und	N/A	Microwave handle + buttons
1240	B	2021-03-27	EBR	280	und	und	N/A	Chair
1241	B	2021-03-27	EBR	582	und	und	N/A	Bathroom door handles
1242	B	2021-03-27	EBR	582	und	und	N/A	Bathroom door handles
6080	A	2021-03-27	F	576	und	und	N/A	Freezer handles
6081	A	2021-03-27	F	576	und	und	N/A	Freezer handles
6082	A	2021-03-27	F	576	und	und	N/A	Freezer handles
6083	A	2021-03-27	F	576	und	und	N/A	Freezer handles
6084	A	2021-03-27	F	480	und	und	N/A	Freezer handles
6095	A	2021-03-27	F	525	und	und	N/A	Refrigerator handles
6096	A	2021-03-27	F	525	und	und	N/A	Refrigerator handles
1262	B	2021-03-27	F	504	und	und	N/A	Refrigerator handle
1263	B	2021-03-27	F	480	und	und	N/A	Refrigerator handle
1264	B	2021-03-27	F	480	und	und	N/A	Refriegerator handle
1265	B	2021-03-27	F	480	und	und	N/A	Refrigerator handle
1266	B	2021-03-27	F	480	und	und	N/A	Refrigerator handle
1267	B	2021-03-27	F	1080	und	und	N/A	Refrigerator handle
1268	B	2021-03-27	F	1080	und	und	N/A	Freezer handles
1269	B	2021-03-27	F	1080	und	und	N/A	Freezer handles
1270	B	2021-03-27	F	1080	und	und	N/A	Freezer handles
1271	B	2021-03-27	F	1080	und	und	N/A	Freezer handles
1272	B	2021-03-27	F	1080	und	und	N/A	Freezer handles
1273	B	2021-03-27	F	1080	und	und	N/A	Freezer handles
1274	B	2021-03-27	F	640	und	und	N/A	Freezer handles
1275	B	2021-03-27	F	480	und	und	N/A	Refrigerator handles
1180	B	2021-03-27	F	228	und	und	N/A	Refrigerator handles
1095	A	2021-03-27	FO	137	und	und	N/A	Refrigerator handles
1096	A	2021-03-27	FO	192	und	und	N/A	Baler handle + buttons
1097	A	2021-03-27	FO	210	und	und	N/A	Bathroom door handle
1100	A	2021-03-27	FO	191	und	und	N/A	Freezer handles
1101	A	2021-03-27	FO	204	und	und	N/A	Lift door handles + locks
1138	A	2021-03-27	FO	148	und	und	N/A	Phone
1139	A	2021-03-27	FO	305	und	und	N/A	Computer keyboard + mouse
1140	A	2021-03-27	FO	350	und	und	N/A	Door handles
1141	A	2021-03-27	FO	52	und	und	N/A	Time-clock
1225	B	2021-03-27	FO	332	und	und	N/A	Phone
1226	B	2021-03-27	FO	108	und	und	N/A	Baler handle + buttons
1227	B	2021-03-27	FO	76	und	und	N/A	Trash compactor handle + button
1228	B	2021-03-27	FO	544	und	und	N/A	Computer keyboard + mouse
1229	B	2021-03-27	FO	116	und	und	N/A	Motorized cart handle + buttons
1300	A	2021-03-27	M	142	und	und	N/A	Lottery kiosk
1301	A	2021-03-27	M	254	und	und	N/A	ATM machine
6078	A	2021-03-27	M	844	und	und	N/A	Grocery cart handles
6079	A	2021-03-27	M	320	und	und	N/A	Grocery cart handles
1259	B	2021-03-27	M	1200	und	und	N/A	Ice machine handles
1260	B	2021-03-27	M	152	und	und	N/A	ATM machine
1255	B	2021-03-27	M	945	und	und	N/A	Grocery cart handles
1256	B	2021-03-27	M	945	und	und	N/A	Grocery basket handles
1257	B	2021-03-27	M	945	und	und	N/A	Grocery basket handles
1286	A	2021-03-27	P	306	und	und	N/A	POS machine
1287	A	2021-03-27	P	620	und	und	N/A	Counter
1288	A	2021-03-27	P	400	und	und	N/A	Counter
1289	A	2021-03-27	P	400	und	und	N/A	Counter edge/underside
1290	A	2021-03-27	P	736	und	und	N/A	Chair
1291	A	2021-03-27	P	410	und	und	N/A	Counter edge/underside
1246	B	2021-03-27	P	884	34.0439	34.127	1.8	Self-service monitor
1247	B	2021-03-27	P	304	und	und	N/A	Chair
1248	B	2021-03-27	P	90	und	und	N/A	POS machine
1249	B	2021-03-27	P	90	und	und	N/A	POS machine
1250	B	2021-03-27	P	68	und	und	N/A	Door handle
1251	B	2021-03-27	P	28	und	und	N/A	Refrigerator handle
6122	A	2021-03-27	PK	148	und	und	N/A	Phone
6123	A	2021-03-27	PK	232	und	und	N/A	Deli door handles
6124	A	2021-03-27	PK	210	und	und	N/A	Deli door handles
6125	A	2021-03-27	PK	270	und	und	N/A	Ice macine handles
1094	A	2021-03-27	PK	625	und	und	N/A	Guard in front of bacon
1174	B	2021-03-27	PK	210	und	und	N/A	Sink handles
1175	B	2021-03-27	PK	1160	und	und	N/A	Door handles
1176	B	2021-03-27	PK	116	und	und	N/A	Refrigerator handle
1181	B	2021-03-27	PK	276	und	und	N/A	Refrigerator handles
1222	B	2021-03-27	PK	586	und	und	N/A	Ice machine handles
1223	B	2021-03-27	PK	116	und	und	N/A	Refriegerator handles
1224	B	2021-03-27	PK	53	und	und	N/A	Sink handles
6111	A	2021-03-27	SSFC	200	und	und	N/A	Tongs
6112	A	2021-03-27	SSFC	200	und	und	N/A	Tongs
6113	A	2021-03-27	SSFC	625	und	und	N/A	Counter
6114	A	2021-03-27	SSFC	625	und	und	N/A	Counter
6115	A	2021-03-27	SSFC	625	und	und	N/A	Buffet partition
6116	A	2021-03-27	SSFC	300	und	und	N/A	Counter edge/underside
6117	A	2021-03-27	SSFC	300	und	und	N/A	Counter edge/underside
6118	A	2021-03-27	SSFC	160	und	und	N/A	Tongs
6119	A	2021-03-27	SSFC	136	und	und	N/A	Bakery door handles
6120	A	2021-03-27	SSFC	126	und	und	N/A	Bakery handles
6121	A	2021-03-27	SSFC	208	und	und	N/A	Bakery tongs
1102	B	2021-03-27	SSFC	644	und	und	N/A	Counter
1103	B	2021-03-27	SSFC	546	und	und	N/A	Counter edge/underside
1104	B	2021-03-27	SSFC	638	und	und	N/A	Counter
1105	B	2021-03-27	SSFC	672	36.3377	35.0242	1	Counter edge/underside
1106	B	2021-03-27	SSFC	562	und	und	N/A	Chair
1107	B	2021-03-27	SSFC	732	und	und	N/A	Self checkout screen/keypad
1108	B	2021-03-27	SSFC	384	und	und	N/A	Tongs
1109	B	2021-03-27	SSFC	600	und	und	N/A	Buffet partition
1177	B	2021-03-27	SSFC	692	und	und	N/A	Bakery door handles
1178	B	2021-03-27	SSFC	441	35.2179	35.2851	2.1	Bread bin + tong
1179	B	2021-03-27	SSFC	441	und	und	N/A	Bread bin + tong
